# Supplementary material for: Probing Electron Excitation Characters of Carboline-Based Bis-Tridentate Ir(III) Complexes
Source: Molecules. 2021 Oct 6;26(19):6048. doi: 10.3390/molecules26196048 (PMC8512491; doi:10.3390/molecules26196048)
Supplement: Supplementary file 1 [file molecules-26-06048-s001.zip]

Archive with 2 entries (1 files):
- molecules-1399023-supplementary/
- molecules-1399023-supplementary/Ir_carboline_SI_2021_09_29.pdf
